# Supplementary material for: Tailoring Dialdehyde Bacterial Cellulose Synthesis for Versatile Applications
Source: Polymers (Basel). 2025 Jun 30;17(13):1836. doi: 10.3390/polym17131836 (PMC12251641; doi:10.3390/polym17131836)
Supplement: Supplementary file 1 [file polymers-17-01836-s001.zip]

Archive with 1 entries (1 files):
- polymers-3702664-supplementary.pdf
